# Supplementary material for: E2F2/5/8 Serve as Potential Prognostic Biomarkers and Targets for Human Ovarian Cancer
Source: Front Oncol. 2019 Mar 22;9:161. doi: 10.3389/fonc.2019.00161 (PMC6439355; doi:10.3389/fonc.2019.00161)
Supplement: Appendix — The prognostic value of mRNA level of E2F family members in OC patients using Kaplan-Meier plotter (p > 0.05). [file Data_Sheet_1.zip]

Archive with 14 entries (14 files):
- E2F1-OS_204947_at.pdf
- E2F1-PFS_204947_at.pdf
- E2F2-OS_207042_at.pdf
- E2F2-PFS_207042_at.pdf
- E2F3-OS_203692_s_at.pdf
- E2F3-PFS_203692_s_at.pdf
- E2F3-PPS_203692_s_at.pdf
- E2F4-OS_202248_at.pdf
- E2F5-OS_221586_s_at.pdf
- E2F5-PPS_221586_s_at.pdf
- E2F6-OS_203957_at.pdf
- E2F6-PPS_203957_at.pdf
- E2F7-PFS_228033_at.pdf
- E2F8-PPS_219990_at.pdf
